# Supplementary material for: Effect of protein and carbohydrate solutions on running performance and cognitive function in female recreational runners
Source: PLoS One. 2017 Oct 12;12(10):e0185982. doi: 10.1371/journal.pone.0185982 (PMC5638311; doi:10.1371/journal.pone.0185982)
Supplement: S1 Data — (XLSX) [file pone.0185982.s001.xlsx]

## Sheet: Sheet1
21km_CEPS	Tcore0_CEPS	T core 5_CEPS	T core 10_CEPS	T core 15_CEPS	T core 21_CEPS	Glucose 0_CEPS	Glucose 5_CEPS	Glucose 10_CEPS	Glucose 15_CEPS	Glucose 21_CEPS	Lactate 0_CEPS	Lactate 5_CEPS	Lactate 10_CEPS	Lactate 15_CEPS	Lactate 21_CEPS	Heart rate 0_CEPS	Heart rate 5_CEPS	Heart rate 10_CEPS	Heart rate 15_CEPS	Heart rate 21_PRO	21km_CES	Tcore0_CES	T core 5_CES	T core 10_CES	T core 15_CES	T core 21_CES	Glucose 0_CES	Glucose 5_CES	Glucose 10_CES	Glucose 15_CES	Glucose 21_CES	Lactate 0_CES	Lactate 5_CES	Lactate 10_CES	Lactate 15_CES	Lactate 21_CES	Heart rate 0_CES	Heart rate 5_CES	Heart rate 10_CES	Heart rate 15_CES	Heart rate 21_CES	21km_PLA	Tcore0_PLA	T core 5_PLA	T core 10_PLA	T core 15_PLA	T core 21_PLA	Glucose 0_PLA	Glucose 5_PLA
138	36.01	37.74	37.48	37.2	37.67	3.38	5.01	5.33	5.02	5.34	1.84	1.19	3.55	1.71	1.63	76	139	169	160	160	132	37.15	37.59	37.57	37.43	37.88	5.4	5	5.2	5.4	4.9	2.1	2.52	4.9	2.98	2.26	78	133	164	166	155	141.9	37.18	37.63	37.75	37.65	38.2	5.72	4.56
127.46	36.71	38.11	37.98	37.87	38.4	6.63	4.77	4.98	5.02	2.94	1.93	4.08	2.41	2.2	3.7	60	160	160	158	161	121.2	36.66	37.74	37.78	37.72	37.66	5.4	4.3	6.4	6.1	5.5	0.78	2.67	2.56	1.9	7.01	62	158	161	161	159	130.39	36.96	38.21	38.37	38.44	38.83	5.75	4.02
124.11	37.43	38.96	38.47	38.62	38.89	5.82	5.83	4.87	4.81	4.73	1.51	4.5	3.23	2.44	3.57	78	171	155	158	170	127.18	36.72	38.35	37.73	37.97	38.68	5.9	6.3	5.8	6.1	6.3	1.06	2.38	3.9	5	5.22	90	171	157	160	168	130.42	36.55	39	38.5	38.74	38.28	4.92	4.79
135.37	36.22	37.54	37.44	37.45	37.63	4.41	3.29	2.05	4.23	2.73	1.31	0.88	0.12	0.45	0.9	43	127	130	116	125	130.27	36.86	37.33	37.34	37.4	37.68	5.74	3.93	5.16	4.35	4.24	1.11	0.96	0.94	1.05	2.05	50	139	136	121	131	129.11	36.72	36.49	36.6	36.62	36.77	4.54	4.07
141.15	36.96	37.68	37.4	38.05	38.22	4.14	5.41	5.5	5.68	5.46	1.7	1.5	2	3.6	2.4	78	152	163	174	176	143.46	36.01	37.65	37.48	37.9	38.48	6.2	5.21	5.29	5.34	5.73	1.17	1.07	1.17	1.36	3.42	80	150	158	159	167	147.18	36.83	38.72	37.59	37.83	38.55	7.17	4.6
122.05	37.15	37.59	37.66	37.48	38.17	7.25	6.02	5.58	5.41	4.9	1.5	1.43	1.32	1.71	2.13	76	132	136	151	166	125.53	36.43	37.45	37.68	37.23	38.04	5.29	5.92	5.65	6.28	6.12	1.16	0.85	0.89	1.32	1.51	55	144	193	183	198	122.44	37.19	37.64	37.79	37.79	38.3	6.12	5
143.41	37.05	37.59	37.42	37.4	37.62	5.5	5.8	5.9	5.9	6.7	0.97	1.42	2.04	1.77	1.96	69	146	150	148	158	138.2	37.25	37.77	37.74	37.51	37.63	7.35	4.58	2.23	3.2	5.61	0.85	1.55	1.98	2.29	1.81	64	138	158	148	151	146	36.86	37.69	37.32	37.19	37.81	5.01	4.61
123.35	36.76	37.88	37.7	37.7	38.53	5.41	3.91	4.5	4.35	4.5	1.11	2.87	1.69	1.6	2.08	72	164	145	150	163	121.49	36.25	37.55	37.49	37.69	38.2	4.25	4.47	4.85	4.23	4.09	0.96	2.7	1.27	1.31	2.84	68	166	157	157	180	131.54	37.09	38.52	38.24	38.12	38.19	4.32	4.05
113.51	36.83	38.1	37.94	37.8	38.1	4.96	4.26	5.95	4.33	3.06	0.6	1.85	2.85	3.05	2.48	66	197	178	185	184	116.37	37.12	37.9	37.91	37.77	38.25	6.8	5.9	7	6.4	6.4	1.18	1.74	3.96	4.54	3.85	65	158	164	164	164	119.27	36.58	37.29	38.07	37.88	38.1	5.33	4.22
134.45	36.72	37.69	37.68	37.59	38.43	9.04	4.28	5.18	5.94	4.27	0.8	1.2	2.52	2.05	2.01	46	137	154	166	164	127.39	37.07	37.51	37.61	38.05	39.21	5.4	5.32	7.27	6.01	7.96	1.47	1.36	6	3.47	3.75	57	149	173	173	180	126.46	36.11	37.93	37.94	38.21	38.51	6.15	3.34
153.44	37.38	37.62	37.61	37.74	38.28	7.34	4.57	3.34	4.46	3.5	0.6	1.47	2.79	1.7	2.89	78	136	141	159	166	142.54	37.4	37.92	38.07	38.37	38.66	7.39	5.91	5.58	6.34	4.95	2.07	2.94	4.85	3.5	2.51	86	143	168	168	167	156.09	37.57	37.67	37.75	37.85	38.36	6.99	4.41
[truncated: 13 more columns]
